# Supplementary material for: Cascabel: A Scalable and Versatile Amplicon Sequence Data Analysis Pipeline Delivering Reproducible and Documented Results
Source: Front Genet. 2020 Nov 20;11:489357. doi: 10.3389/fgene.2020.489357 (PMC7718033; doi:10.3389/fgene.2020.489357)
Supplement: Supplementary Datasheet 2—Config file for ASV analysis — The config file which was used to run an ASV analysis with Cascabel on the example 16S dataset. [file Data_Sheet_2.zip]

Archive with 1 entries (1 files):
- SupplFile2_config.asv.double_bc.yaml
