# Supplementary material for: Cascabel: A Scalable and Versatile Amplicon Sequence Data Analysis Pipeline Delivering Reproducible and Documented Results
Source: Front Genet. 2020 Nov 20;11:489357. doi: 10.3389/fgene.2020.489357 (PMC7718033; doi:10.3389/fgene.2020.489357)
Supplement: Supplementary Datasheet 8—Mock community datasets and evaluation — List of mock community datasets used, including NCBI BioProject and SRA accession numbers. Overview of Cascabel runs performed on the mock community data and evaluation of the performance of the individual runs. [file Data_Sheet_8.xlsx]

## Sheet: datasets
Target marker gene	Target sub region	Author	Project accession	Sample accession	Run accession	Comments
16S	V4	Ghol et al. (2016)	PRJNA305443	SAMN04325243	SRR3163887	20 evenly abundant distributed bacterial species. Mock 20 from mockrobiota.
18S	V8_V9	Bradley et al. (2016)	PRJNA314977	SAMN04546429	SRR3231826	12 algal species. Freshwater/marine ratio 1:1
				SAMN04546430	SRR3231837
				SAMN04546431	SRR3231838
	V4			SAMN04546429	SRR3231900
				SAMN04546430	SRR3231901
				SAMN04546431	SRR3231902
ITS	ITS1 and ITS2	Bakker et al. (2018)	PRJNA377530	SAMN07362356	SRR5838515	19 fungal species. Library #2. staggered A; PreAmp.
				SAMN07362355	SRR5838516
				SAMN07362357	SRR5838522

## Sheet: 16S_runs
	Mock community of Gohl et al. (2016), 16S
config file	run	chimera search	OTU/ASV method	OTU/ASV parameters	tax assignment	reference database	interactive	Extra information	TP (unique genera)	FP
config.otu_run1_uclust97_94.yaml	1	F	uclust	0.97	uclust	silva 132, 94% clustered	F		16	21
config.otu_run2_uclust97_97.yaml	2	F	uclust	0.97	uclust	silva 132, 97% clustered	F		16	22
config.otu_run3_uclust94_97.yaml	3	F	uclust	0.94	uclust	silva 132, 94% clustered	F		16	25
config.otu_run4_uclust94_94.yaml	4	T	uclust	0.97	uclust	silva 132, 97% clustered	F	chimera_denovo	16	22
config.otu_run5_swarm1_94.yaml	5	F	swarm	1	uclust	silva 132, 94% clustered	F		16	14
config.otu_run6_swarm1_97.yaml	6	F	swarm	1	uclust	silva 132, 97% clustered	F		16	13
config.otu_run7_swarm2_94.yaml	7	F	swarm	2	uclust	silva 132, 94% clustered	F		16	18
config.otu_run8_swarm2_97.yaml	8	F	swarm	2	uclust	silva 132, 97% clustered	F		16	16
config.otu_run9_swarm3_94.yaml	9	F	swarm	3	uclust	silva 132, 94% clustered	F		16	16
config.otu_run10_swarm3_97.yaml	10	F	swarm	3	uclust	silva 132, 97% clustered	F		16	14
config.otu_run11_swarm1_vsearch99.yaml	11	F	swarm	1	vsearch	silva132_99.fna	F		16	27
config.otu_run12_swarm1_chimeraCh_vsearch99.yaml	12	T	swarm	1	vsearch	silva132_99.fna	F	Gold database	16	14
config.otu_run13_swarm2_vsearch99.yaml	13	F	swarm	2	vsearch	silva132_99.fna	F		16	26
config.asv_run14_dada2_maxEE_FW3_maxEE_RV5_multSpecies	14	T	dada2	maxEE_FW: 3, maxEE_RV:5, allow multiple species assignment	RDP (no choice)	silva/r132/dada2	F		15	1
config.asv_run15_dada2_maxEE_FW5_maxEE_RV10	15	T	dada2	maxEE_FW: 5, maxEE_RV:10	RDP (no choice)	silva/r132/dada2	F		15	1
config.asv_run16_dada2_maxEE_FW5_maxEE_RV10_multSpecies	16	T	dada2	maxEE_FW: 5, maxEE_RV:10, allow multiple species assignment	vsearch	silva_nr_v138_train_set.fa.gz	F	Gold database, based on run 12	15	1
config.asv_run17_dada2_maxEE_FW3_maxEE_RV5_silva138	17	T	dada2	maxEE_FW: 3, maxEE_RV:5, silva v138, sequence length 220-260nt instead of average +/- 10	RDP (no choice)	silva_nr_v138_train_set.fa.gz	F	Gold database	15	1
config.asv_run18_dada2_maxEE_FW3_maxEE_RV5_silva138_lengthcutoffAVE	18	T	dada2	maxEE_FW: 3, maxEE_RV:5, silva v138	RDP (no choice)	silva_nr_v138_train_set.fa.gz	F	Gold database	15	1

## Sheet: 16S_results
Results of Cascabel on 16S data
mock community of Gohl et al. (2016)	config_1_uclust		config_6_swarm		config_12_swarm_vsearch		config_14_dada2
Genus/Species	genus	species	genus	species	genus	species	genus	species
Acinetobacter_baumannii	Acinetobacter	Acinetobacter baumannii	Acinetobacter	Acinetobacter baumannii	Acinetobacter	Acinetobacter baumannii	Acinetobacter	Acinetobacter baumannii
Actinomyces_odontolyticus	Actinomyces		Actinomyces		Actinomyces		Actinomyces	Actinomyces odontolyticus
Bacillus_cereus	Bacillus	Bacillus cereus	Bacillus	Bacillus cereus	Bacillus	Bacillus cereus	Bacillus
Bacteroides_vulgatus	Bacteroides		Bacteroides		Bacteroides		Bacteroides
Clostridium_beijerinckii	Clostridium		Clostridium		Clostridium	Clostridium beijerinckii
Deinococcus_radiodurans*	Deinococcus	Deinococcus radiodurans R1	Deinococcus	Deinococcus radiodurans R1	Deinococcus	Deinococcus radiodurans R1	Deinococcus	Deinococcus radiodurans
Enterococcus_faecalis	Enterococcus	Enterococcus faecalis	Enterococcus	Enterococcus faecalis	Enterococcus	Enterococcus faecalis	Enterococcus
Escherichia_coli	Escherichia-Shigella	Escherichia coli	Escherichia-Shigella	Escherichia coli	Escherichia-Shigella	Escherichia coli	Escherichia-Shigella
Helicobacter_pylori	Helicobacter		Helicobacter		Helicobacter	Helicobacter pylori	Helicobacter	Helicobacter pylori
Lactobacillus_gasseri	Lactobacillus		Lactobacillus	Lactobacillus gasseri	Lactobacillus		Lactobacillus	Lactobacillus gasseri
Listeria_monocytogenes	Listeria	Listeria monocytogenes	Listeria	Listeria monocytogenes	Listeria	Listeria monocytogenes	Listeria
Neisseria_meningitidis	Neisseria	Neisseria meningitidis M7124	Neisseria	Neisseria meningitidis	Neisseria	Neisseria meningitidis	Neisseria	Neisseria meningitidis
Propionibacterium_acnes*
Pseudomonas_aeruginosa	Pseudomonas	Pseudomonas aeruginosa	Pseudomonas	Pseudomonas aeruginosa	Pseudomonas	Pseudomonas aeruginosa	Pseudomonas	Pseudomonas aeruginosa
Rhodobacter_sphaeroides	Rhodobacter		Rhodobacter		Rhodobacter		Rhodobacter	Rhodobacter sphaeroides
Staphylococcus_aureus	Staphylococcus	Staphylococcus aureus	Staphylococcus	Staphylococcus aureus	Staphylococcus	Staphylococcus aureus LCT-SAO	Staphylococcus	Staphylococcus aureus
Staphylococcus_epidermidis	Staphylococcus	Staphylococcus epidermidis	Staphylococcus	Staphylococcus epidermidis	Staphylococcus		Staphylococcus	Staphylococcus epidermidis
Streptococcus_agalactiae	Streptococcus		Streptococcus	Streptococcus agalactiae	Streptococcus	Streptococcus agalactiae	Streptococcus	Streptococcus agalactiae
Streptococcus_mutans	Streptococcus	Streptococcus mutans UA159-FR	Streptococcus		Streptococcus	Streptococcus mutans	Streptococcus	Streptococcus mutans
Streptococcus_pneumoniae	Streptococcus	Streptococcus pneumoniae	Streptococcus	Streptococcus pneumoniae	Streptococcus	Streptococcus pneumoniae	Streptococcus	Streptococcus pneumoniae
Total true positive assignments	19		19		19		19
False positive assignments
	Anaerobacillus		Anaerobacillus		Campylobacter		Cutibacterium
	Atopococcus		Blautia		Carnobacterium
* according to Gohl et al., these were problematic, we keep them in the evaluation anyways	Campylobacter		Campylobacter		Corynebacterium
	Carnobacterium		Carnobacterium		Cutibacterium
	Corynebacterium		Corynebacterium		Fastidiosipila
	Cutibacterium		Cutibacterium		Haemophilus
	Haemophilus		Haemophilus		Lachnospiraceae-004
	Lachnospiraceae-004		Macrococcus		Macrococcus
	Lysinibacillus		Musa		Prevotella
	Macrococcus		Planococcus		Salinicoccus
	Mesorhizobium		Prevotella		Serratia
	Parabacteroides		Salinicoccus		Tetragenococcus
	Planococcus		Serratia		Vagococcus
	Prevotella				Virgibacillus
	Pseudorhodobacter
	Pseudoxanthomonas
	Rothia
	Salinicoccus
	Serratia
	Stenotrophomonas
	Veillonella
At genus level
TP	19		19		19		19
FP	21		13		14		1
FN	1		1		1		1
PREC (precision = TP / TP+FP)	0.475		0.59375		0.575758		0.95
REC (recall = TP / TP+FN)	0.95		0.95		0.95		0.95
F1 (F1 = harmonic mean = 2 * (PREC * REC) / (PREC+REC)	0.633333		0.730769		0.716981		0.95

## Sheet: 18S runs
Mock community of Bradley et al., 2016, 18S dataset
config file	run	chimera search	OTU/ASV method	OTU/ASV parameters	tax assignment	reference database	Extra	TP (synonyms are both counted)	FP
config_1.yaml	1	F	uclust	0.97	uclust	Silva 132_97_18S		12	16
config_3.yaml	3	F	uclust	0.94	uclust	Silva 132_97_18S		12	16
config_4.yaml	4	T	uclust	0.97	uclust	Silva 132_97_18S		12	16
config_5.yaml	5	F	swarm	1	uclust	Silva 132_97_18S		11	17
config_6.yaml	6	T	swarm	1	uclust	Silva 132_97_18S	not run because run 12 did not show a difference to run 11
config_7.yaml	7	F	swarm	2	uclust	Silva 132_97_18S		9	15
config_8.yaml	8	T	swarm	2	uclust	Silva 132_97_18S	not run because run 12 did not show a difference to run 11
config_9.yaml	9	F	swarm	3	uclust	Silva 132_97_18S		9	13
config_10.yaml	10	T	swarm	3	uclust	Silva 132_97_18S	not run because run 12 did not show a difference to run 11
config_11.yaml	11	F	swarm	1	vsearch	Silva 132_97_18S		12	32
config_12.yaml	12	T	swarm	1	vsearch	Silva 132_97_18S	No difference with chimera check	12	32
config_13.yaml	13	F	swarm	2	vsearch	Silva 132_97_18S		12	31
config_14.yaml	14	T	dada2	maxEE_FW: 3, maxEE_RV:5	RDP (no choice)	silva_nr_v138_train_set.fa.gz		8	1
config_15.yaml	15	T	dada2	maxEE_FW: 5, maxEE_RV:10	RDP (no choice)	silva_nr_v138_train_set.fa.gz		8	1
config_16.yaml	16	T	uclust	0.97	vsearch (id 09)	Silva 132_97_18S	min abundance = 5 and present in 3 of 6 samples for being retained	12	13
config_16_silva138.yaml	17	T	uclust	0.97	vsearch (id 09)	Silva 138_nr99	min abundance = 5 and present in 3 of 6 samples for being retained	12	7
config_17.yaml	18	T	dada2	maxEE_FW: 3, maxEE_RV:5	RDP (no choice)	silva_nr_v132_train_set.fa.gz		6	4
config_18.yaml	19	T	dada2	maxEE_FW: 5, maxEE_RV:10	RDP (no choice)	silva_nr_v132_train_set.fa.gz		6	4

## Sheet: 18S results
Results of Cascabel on 18S data
mock community of Bradley et al. (2016)	config_1_uclust0.97_uclust		config_5_swarm1_uclust		config_7_swarm2		config_11_swarm1_vsearch		config_14_dada2		config_16_uclust_countFilter		config_16_uclust_countFilter_Silva138
Genus/Species	genus	species	genus	species	genus	species	genus	species	genus	species	genus	species	genus	species (TP underestimated because of formatting issues with Silva 138)
Chlorella vulgaris	Chlorella	Chlorella vulgaris	Chlorella	Chlorella vulgaris	Chlorella	Chlorella vulgaris	Chlorella	Chlorella vulgaris			Chlorella	Chlorella vulgaris	Chlorella	Chlorella vulgaris
Cryptomonas pyrenoidifera	Cryptomonas	Cryptomonas pyrenoidifera	Cryptomonas	Cryptomonas pyrenoidifera	Cryptomonas	Cryptomonas pyrenoidifera	Cryptomonas	Cryptomonas pyrenoidifera	Cryptomonas		Cryptomonas	Cryptomonas pyrenoidifera	Cryptomonas
Heterocapsa niei	Heterocapsa						Heterocapsa		Heterocapsa		Heterocapsa		Heterocapsa
Isochrysis galbana	Isochrysis	Isochrysis aff. galbana 'Tahitian isolate'	Isochrysis	Isochrysis aff. galbana 'Tahitian isolate'			Isochrysis		Isochrysis		Isochrysis		Isochrysis
Nannochloropsis oculata	Nannochloropsis		Nannochloropsis		Nannochloropsis	Nannochloropsis sp. YW0980	Nannochloropsis	Nannochloropsis sp. YW0980	Nannochloropsis		Nannochloropsis		Nannochloropsis
Ochromonas sp. *	Ochromonas		Ochromonas		Ochromonas		Ochromonas				Ochromonas
Poterioochromonas sp. *	Poterioochromonas	Poterioochromonas sp. Y8	Poterioochromonas	Poterioochromonas sp. Y8	Poterioochromonas	Poterioochromonas sp. Y8	Poterioochromonas	Poterioochromonas sp. Y8	Poterioochromonas		Poterioochromonas	Poterioochromonas sp. Y8	Poterioochromonas
Prymnesium parvum	Prymnesium	Prymnesium parvum	Prymnesium	Prymnesium parvum			Prymnesium	Prymnesium parvum	Prymnesium		Prymnesium	Prymnesium parvum	Prymnesium
Rhodomonas sp.									Rhodomonas			Scenedesmus sp. R3	Rhodomonas
Scenedesmus obliquus**	Scenedesmus	Scenedesmus sp. R3	Scenedesmus	Scenedesmus sp. R3	Scenedesmus	Scenedesmus sp. R3	Scenedesmus	Scenedesmus sp. R3			Scenedesmus		Scenedesmus
Symbiodinium microadriaticum	Symbiodinium	Symbiodinium microadriaticum	Symbiodinium	Symbiodinium microadriaticum	Symbiodinium	Symbiodinium microadriaticum	Symbiodinium	Symbiodinium microadriaticum	Symbiodinium		Symbiodinium	Symbiodinium microadriaticum	Symbiodinium	Symbiodinium microadriaticum
Tetradesmus obliquus**	Tetradesmus		Tetradesmus		Tetradesmus		Tetradesmus	Tetradesmus obliquus			Tetradesmus	Tetradesmus obliquus	Tetradesmus
Thalassiosira pseudonana	Thalassiosira	Thalassiosira pseudonana	Thalassiosira	Thalassiosira pseudonana	Thalassiosira	Thalassiosira pseudonana	Thalassiosira	Thalassiosira pseudonana			Thalassiosira	Thalassiosira pseudonana	Thalassiosira
Trebouxia sp. (found at class level)
Total number of TP genera (max. 12)	10		9		8		10		8		10		11
False positive assignments
	Actinastrum		Actinastrum		Actinastrum		29 genera		0		Asterochloris		Asterochloris
	Asterochloris		Asterochloris		Asterochloris						Azadinium		Chlamydomonas
	Azadinium		Azadinium		Azadinium						Gyrodinium		Coccolithus
	Bacillariophyceae		Bacillariophyceae		Bacillariophyceae						Karlodinium		Merotricha
	Coelastrella		Blastodinium		Coelastrella						Katodinium		Pyrenomonas
	Cyclotella		Coelastrella		Cyclotella						Magnoliophyta		Rhinomonas
	Gyrodinium		Cyclotella		Gyrodinium						Mammalia		Spermatophyta
	JBNA46		Gyrodinium		JBNA46						Marasphaerium
	Karlodinium		JBNA46		Karlodinium						Merotricha
	Katodinium		Karlodinium		Leptochlorella						Reticulosphaera
	Magnoliophyta		Katodinium		Magnoliophyta						Rhinomonas
	Mammalia		Mammalia		Mammalia						Scrippsiella
	Merotricha		Merotricha		Merotricha						Syndiniales
	Pelagodinium		P34.45		Rhinomonas
	Rhinomonas		Pelagodinium		Syndiniales
	Syndiniales		Rhinomonas
			Syndiniales
Evaluation at genus level
TP	10		9		8		10		8		10		11
FP	16		17		15		29		0		13		7
FN	2		3		4		2		4		2		1
PREC (precision = TP / (TP+FP))	0.384615		0.346154		0.347826		0.25641		1		0.434783		0.611111
REC (recall = TP / (TP+FN))	0.833333		0.75		0.666667		0.833333		0.666667		0.833333		0.916667
F1 (F1 = harmonic mean = 2 * (PREC * REC) / (PREC+REC)	0.526316		0.473684		0.457143		0.392157		0.8		0.571429		0.733333
*Ochromonas includes several species with an uncertain taxonomic status, some of which are considered synonyms of Poterioochromonas species
**Scenedesmus obliquus is a synonym of Tetradesmus obliquus (Turpin) M.J.Wynne

## Sheet: ITS runs
ITS dataset (Bakker 2018)
config file	run	chimera search	OTU/ASV method	OTU/ASV parameters	tax assignment	reference database	Extra information	TP	FP
config_1.yaml	config_1	F	uclust	0.97	uclust	Unite - sh_refs_qiime_ver8_97_04.02.2020.fasta		2	0
config_3.yaml	config_3	F	uclust	0.94	uclust	Unite - sh_refs_qiime_ver8_97_04.02.2020.fasta		2	0
contig_4.yaml	config_4	T	uclust	0.97	uclust	Unite - sh_refs_qiime_ver8_97_04.02.2020.fasta		2	0
config_5.yaml	config_5	F	swarm	1	uclust	Unite - sh_refs_qiime_ver8_97_04.02.2020.fasta		2	0
contig_6.yaml	config_6	T	swarm	1	uclust	Unite - sh_refs_qiime_ver8_97_04.02.2020.fasta		2	0
config_7.yaml	config_7	F	swarm	2	uclust	Unite - sh_refs_qiime_ver8_97_04.02.2020.fasta		2	0
contig_8.yaml	config_8	T	swarm	2	uclust	Unite - sh_refs_qiime_ver8_97_04.02.2020.fasta		2	0
config_9.yaml	config_9	F	swarm	3	uclust	Unite - sh_refs_qiime_ver8_97_04.02.2020.fasta	uchime_reference_dataset_28.06.2017.fasta	2	0
contig_10.yaml	config_10	T	swarm	3	uclust	Unite - sh_refs_qiime_ver8_97_04.02.2020.fasta		2	0
config_11.yaml	config_11	F	swarm	1	vsearch	Unite - sh_refs_qiime_ver8_97_04.02.2020.fasta		15	1
contig_12.yaml	config_12	T	swarm	1	vsearch	Unite - sh_refs_qiime_ver8_97_04.02.2020.fasta		15	1
config_13.yaml	config_13	F	swarm	2	vsearch	Unite - sh_refs_qiime_ver8_97_04.02.2020.fasta		17	1
contig_14.yaml	config_14	T	dada2	maxEE_FW: 3, maxEE_RV:5	RDP (no choice)	Unite - sh_refs_qiime_ver8_97_04.02.2020.fasta		14	2
contig_15.yaml	config_15	T	dada2	maxEE_FW: 5, maxEE_RV:10	RDP (no choice)	Unite - sh_refs_qiime_ver8_97_04.02.2020.fasta		14	2
contig_16.yaml	config_16	T	uclust	0.97	vsearch	Unite - sh_refs_qiime_ver8_97_04.02.2020.fasta	min abundance = 5 and present in 2 of 3 samples for being retained	13	1

## Sheet: ITS results
Results of Cascabel on ITS data
mock community of Bakker (2018)	config_4_uclust0.97_uclustTaxonomy		config_12_swarm1_vsearch		config_13_swarm2_vsearch		config_14_dada2		config_16_uclust0.97_vsearch
Genus/Species	genus	species	genus	species	genus	species	genus	species	genus	species
Alternaria alternata			Alternaria		Alternaria		Alternaria		Alternaria
Aspergillus flavus	Aspergillus	Aspergillus flavus	Aspergillus	Aspergillus flavus	Aspergillus	Aspergillus flavus	Aspergillus		Aspergillus	Aspergillus flavus
Candida apicola							Candida	Candida apicola
Chytriomyces hyalinus			Chytriomyces	Chytriomyces hyalinus	Chytriomyces	Chytriomyces hyalinus			Chytriomyces	Chytriomyces hyalinus
Claviceps purpurea			Claviceps		Claviceps		Claviceps		Claviceps
Fusarium graminearum			Fusarium		Fusarium		Fusarium		Fusarium
Fusarium oxysporum			Fusarium	Fusarium oxysporum	Fusarium	Fusarium oxysporum	Fusarium		Fusarium	Fusarium oxysporum
Fusarium verticillioides			Fusarium		Fusarium		Fusarium		Fusarium
Mortierella verticillata			Mortierella		Mortierella		Mortierella		Mortierella
Naganishia albida			Naganishia		Naganishia	Naganishia albida	Naganishia		Naganishia	Naganishia albida
Neosartorya fischeri ( or Aspergillus fischeri )			Aspergillus	Aspergillus fischeri	Aspergillus	Aspergillus fischeri			Aspergillus	Aspergillus fischeri
Penicillium expansum			Penicillium		Penicillium		Penicillium	Penicillium expansum	Penicillium
Rhizoctonia solani
Rhizomucor miehei					Rhizomucor	Rhizomucor miehei
Rhizophagus irregularis					Rhizophagus	Rhizophagus irregularis	Rhizophagus	Rhizophagus irregularis	Rhizophagus	Rhizophagus irregularis
Saccharomyces cerevisiae	Saccharomyces	Saccharomyces cerevisiae	Saccharomyces	Saccharomyces cerevisiae	Saccharomyces	Saccharomyces cerevisiae			Saccharomyces	Saccharomyces cerevisiae
Saitoella complicate			Saitoella	Saitoella complicata	Saitoella	Saitoella complicata	Saitoella	Saitoella complicata	Saitoella	Saitoella complicata
Trichoderma reesea			Trichoderma		Trichoderma		Trichoderma	Trichoderma reesei	Trichoderma
Ustilago maydis			Ustilago	Ustilago maydis	Ustilago	Ustilago maydis	Ustilago	Ustilago maydis	Ustilago	Ustilago maydis
Total number of TP genera (max. 19)	2		15		17		14		16
False positive assignments
	0		Gibberella		Gibberella		Gibberella		Gibberella
							Thanatephorus
Evaluation at genus level
TP	2		15		17		14		16
FP	0		1		1		2		1
FN	17		4		2		5		3
PREC (precision = TP / (TP+FP))	1		0.9375		0.944444		0.875		0.941176
REC (recall = TP / (TP+FN))	0.105263		0.789474		0.894737		0.736842		0.842105
F1 (F1 = harmonic mean = 2 * (PREC * REC) / (PREC+REC)	0.190476		0.857143		0.918919		0.8		0.888889
