# Supplementary material for: Cascabel: A Scalable and Versatile Amplicon Sequence Data Analysis Pipeline Delivering Reproducible and Documented Results
Source: Front Genet. 2020 Nov 20;11:489357. doi: 10.3389/fgene.2020.489357 (PMC7718033; doi:10.3389/fgene.2020.489357)
Supplement: Supplementary Datasheet 9—SRA identifiers of PRJNA526242 — Table spreadsheet indicating the sample, experiment and run identifiers of BioProject PRJNA526242 to download the raw data used for the worked example from the NCBI Sequence Read Archive (SRA). [file Data_Sheet_9.XLSX]

## Sheet: Samples_Cascabel_SRA_runs_PRJNA
BioProject	BioSample	Experiment	Library_Name	Run	SRA_link
PRJNA526242	SAMN11091370	SRX9189452	NIOZ66.1	SRR12710514	https://www.ncbi.nlm.nih.gov/Traces/sra/?run=SRR12710514
PRJNA526242	SAMN11091371	SRX9189453	NIOZ66.2	SRR12710513	https://www.ncbi.nlm.nih.gov/Traces/sra/?run=SRR12710513
PRJNA526242	SAMN11091372	SRX9189345	NIOZ66.3	SRR12710621	https://www.ncbi.nlm.nih.gov/Traces/sra/?run=SRR12710621
PRJNA526242	SAMN11091373	SRX9189375	NIOZ66.4	SRR12710591	https://www.ncbi.nlm.nih.gov/Traces/sra/?run=SRR12710591
PRJNA526242	SAMN11091374	SRX9189386	NIOZ66.5	SRR12710580	https://www.ncbi.nlm.nih.gov/Traces/sra/?run=SRR12710580
PRJNA526242	SAMN11091375	SRX9189397	NIOZ66.6	SRR12710569	https://www.ncbi.nlm.nih.gov/Traces/sra/?run=SRR12710569
PRJNA526242	SAMN11091376	SRX9189408	NIOZ66.7	SRR12710558	https://www.ncbi.nlm.nih.gov/Traces/sra/?run=SRR12710558
PRJNA526242	SAMN11091377	SRX9189419	NIOZ66.8	SRR12710547	https://www.ncbi.nlm.nih.gov/Traces/sra/?run=SRR12710547
PRJNA526242	SAMN11091378	SRX9189430	NIOZ66.9	SRR12710536	https://www.ncbi.nlm.nih.gov/Traces/sra/?run=SRR12710536
PRJNA526242	SAMN11091379	SRX9189441	NIOZ66.10	SRR12710525	https://www.ncbi.nlm.nih.gov/Traces/sra/?run=SRR12710525
PRJNA526242	SAMN11091380	SRX9189454	NIOZ66.11	SRR12710512	https://www.ncbi.nlm.nih.gov/Traces/sra/?run=SRR12710512
PRJNA526242	SAMN11091381	SRX9189465	NIOZ66.12	SRR12710501	https://www.ncbi.nlm.nih.gov/Traces/sra/?run=SRR12710501
PRJNA526242	SAMN11091382	SRX9189476	NIOZ66.13	SRR12710490	https://www.ncbi.nlm.nih.gov/Traces/sra/?run=SRR12710490
PRJNA526242	SAMN11091383	SRX9189487	NIOZ66.14	SRR12710479	https://www.ncbi.nlm.nih.gov/Traces/sra/?run=SRR12710479
PRJNA526242	SAMN11091384	SRX9189498	NIOZ66.15	SRR12710468	https://www.ncbi.nlm.nih.gov/Traces/sra/?run=SRR12710468
PRJNA526242	SAMN11091385	SRX9189509	NIOZ66.16	SRR12710457	https://www.ncbi.nlm.nih.gov/Traces/sra/?run=SRR12710457
PRJNA526242	SAMN11091386	SRX9189520	NIOZ66.17	SRR12710446	https://www.ncbi.nlm.nih.gov/Traces/sra/?run=SRR12710446
PRJNA526242	SAMN11091387	SRX9189531	NIOZ66.18	SRR12710435	https://www.ncbi.nlm.nih.gov/Traces/sra/?run=SRR12710435
PRJNA526242	SAMN11091388	SRX9189323	NIOZ66.19	SRR12710643	https://www.ncbi.nlm.nih.gov/Traces/sra/?run=SRR12710643
PRJNA526242	SAMN11091389	SRX9189334	NIOZ66.20	SRR12710632	https://www.ncbi.nlm.nih.gov/Traces/sra/?run=SRR12710632
PRJNA526242	SAMN11091390	SRX9189346	NIOZ66.21	SRR12710620	https://www.ncbi.nlm.nih.gov/Traces/sra/?run=SRR12710620
PRJNA526242	SAMN11091391	SRX9189357	NIOZ66.22	SRR12710609	https://www.ncbi.nlm.nih.gov/Traces/sra/?run=SRR12710609
PRJNA526242	SAMN11091392	SRX9189367	NIOZ66.23	SRR12710599	https://www.ncbi.nlm.nih.gov/Traces/sra/?run=SRR12710599
PRJNA526242	SAMN11091393	SRX9189368	NIOZ66.24	SRR12710598	https://www.ncbi.nlm.nih.gov/Traces/sra/?run=SRR12710598
PRJNA526242	SAMN11091394	SRX9189369	NIOZ66.25	SRR12710597	https://www.ncbi.nlm.nih.gov/Traces/sra/?run=SRR12710597
PRJNA526242	SAMN11091395	SRX9189370	NIOZ66.26	SRR12710596	https://www.ncbi.nlm.nih.gov/Traces/sra/?run=SRR12710596
PRJNA526242	SAMN11091396	SRX9189371	NIOZ66.27	SRR12710595	https://www.ncbi.nlm.nih.gov/Traces/sra/?run=SRR12710595
PRJNA526242	SAMN11091397	SRX9189372	NIOZ66.28	SRR12710594	https://www.ncbi.nlm.nih.gov/Traces/sra/?run=SRR12710594
PRJNA526242	SAMN11091398	SRX9189373	NIOZ66.29	SRR12710593	https://www.ncbi.nlm.nih.gov/Traces/sra/?run=SRR12710593
PRJNA526242	SAMN11091399	SRX9189374	NIOZ66.30	SRR12710592	https://www.ncbi.nlm.nih.gov/Traces/sra/?run=SRR12710592
PRJNA526242	SAMN11091400	SRX9189376	NIOZ66.31	SRR12710590	https://www.ncbi.nlm.nih.gov/Traces/sra/?run=SRR12710590
PRJNA526242	SAMN11091401	SRX9189377	NIOZ66.32	SRR12710589	https://www.ncbi.nlm.nih.gov/Traces/sra/?run=SRR12710589
PRJNA526242	SAMN11091402	SRX9189378	NIOZ66.33	SRR12710588	https://www.ncbi.nlm.nih.gov/Traces/sra/?run=SRR12710588
PRJNA526242	SAMN11091403	SRX9189379	NIOZ66.34	SRR12710587	https://www.ncbi.nlm.nih.gov/Traces/sra/?run=SRR12710587
PRJNA526242	SAMN11091404	SRX9189380	NIOZ66.35	SRR12710586	https://www.ncbi.nlm.nih.gov/Traces/sra/?run=SRR12710586
PRJNA526242	SAMN11091405	SRX9189381	NIOZ66.36	SRR12710585	https://www.ncbi.nlm.nih.gov/Traces/sra/?run=SRR12710585
PRJNA526242	SAMN11091406	SRX9189382	NIOZ66.37	SRR12710584	https://www.ncbi.nlm.nih.gov/Traces/sra/?run=SRR12710584
PRJNA526242	SAMN11091407	SRX9189383	NIOZ66.38	SRR12710583	https://www.ncbi.nlm.nih.gov/Traces/sra/?run=SRR12710583
PRJNA526242	SAMN11091408	SRX9189384	NIOZ66.39	SRR12710582	https://www.ncbi.nlm.nih.gov/Traces/sra/?run=SRR12710582
PRJNA526242	SAMN11091409	SRX9189385	NIOZ66.40	SRR12710581	https://www.ncbi.nlm.nih.gov/Traces/sra/?run=SRR12710581
PRJNA526242	SAMN11091410	SRX9189387	NIOZ66.41	SRR12710579	https://www.ncbi.nlm.nih.gov/Traces/sra/?run=SRR12710579
PRJNA526242	SAMN11091411	SRX9189388	NIOZ66.42	SRR12710578	https://www.ncbi.nlm.nih.gov/Traces/sra/?run=SRR12710578
PRJNA526242	SAMN11091412	SRX9189389	NIOZ66.43	SRR12710577	https://www.ncbi.nlm.nih.gov/Traces/sra/?run=SRR12710577
PRJNA526242	SAMN11091413	SRX9189390	NIOZ66.44	SRR12710576	https://www.ncbi.nlm.nih.gov/Traces/sra/?run=SRR12710576
PRJNA526242	SAMN11091414	SRX9189391	NIOZ66.45	SRR12710575	https://www.ncbi.nlm.nih.gov/Traces/sra/?run=SRR12710575
PRJNA526242	SAMN11091415	SRX9189392	NIOZ66.46	SRR12710574	https://www.ncbi.nlm.nih.gov/Traces/sra/?run=SRR12710574
PRJNA526242	SAMN11091416	SRX9189393	NIOZ66.47	SRR12710573	https://www.ncbi.nlm.nih.gov/Traces/sra/?run=SRR12710573
PRJNA526242	SAMN11091417	SRX9189394	NIOZ66.48	SRR12710572	https://www.ncbi.nlm.nih.gov/Traces/sra/?run=SRR12710572
PRJNA526242	SAMN11091418	SRX9189395	NIOZ66.49	SRR12710571	https://www.ncbi.nlm.nih.gov/Traces/sra/?run=SRR12710571
PRJNA526242	SAMN11091419	SRX9189396	NIOZ66.50	SRR12710570	https://www.ncbi.nlm.nih.gov/Traces/sra/?run=SRR12710570
PRJNA526242	SAMN11091420	SRX9189398	NIOZ66.51	SRR12710568	https://www.ncbi.nlm.nih.gov/Traces/sra/?run=SRR12710568
PRJNA526242	SAMN11091421	SRX9189399	NIOZ66.52	SRR12710567	https://www.ncbi.nlm.nih.gov/Traces/sra/?run=SRR12710567
PRJNA526242	SAMN11091422	SRX9189400	NIOZ66.53	SRR12710566	https://www.ncbi.nlm.nih.gov/Traces/sra/?run=SRR12710566
PRJNA526242	SAMN11091423	SRX9189401	NIOZ66.54	SRR12710565	https://www.ncbi.nlm.nih.gov/Traces/sra/?run=SRR12710565
PRJNA526242	SAMN11091424	SRX9189402	NIOZ66.55	SRR12710564	https://www.ncbi.nlm.nih.gov/Traces/sra/?run=SRR12710564
PRJNA526242	SAMN11091425	SRX9189403	NIOZ66.56	SRR12710563	https://www.ncbi.nlm.nih.gov/Traces/sra/?run=SRR12710563
PRJNA526242	SAMN11091426	SRX9189404	NIOZ66.57	SRR12710562	https://www.ncbi.nlm.nih.gov/Traces/sra/?run=SRR12710562
PRJNA526242	SAMN11091427	SRX9189405	NIOZ66.58	SRR12710561	https://www.ncbi.nlm.nih.gov/Traces/sra/?run=SRR12710561
PRJNA526242	SAMN11091428	SRX9189406	NIOZ66.59	SRR12710560	https://www.ncbi.nlm.nih.gov/Traces/sra/?run=SRR12710560
PRJNA526242	SAMN11091429	SRX9189407	NIOZ66.60	SRR12710559	https://www.ncbi.nlm.nih.gov/Traces/sra/?run=SRR12710559
PRJNA526242	SAMN11091430	SRX9189409	NIOZ66.61	SRR12710557	https://www.ncbi.nlm.nih.gov/Traces/sra/?run=SRR12710557
PRJNA526242	SAMN11091431	SRX9189410	NIOZ66.62	SRR12710556	https://www.ncbi.nlm.nih.gov/Traces/sra/?run=SRR12710556
PRJNA526242	SAMN11091432	SRX9189411	NIOZ66.63	SRR12710555	https://www.ncbi.nlm.nih.gov/Traces/sra/?run=SRR12710555
PRJNA526242	SAMN11091433	SRX9189412	NIOZ66.64	SRR12710554	https://www.ncbi.nlm.nih.gov/Traces/sra/?run=SRR12710554
PRJNA526242	SAMN11091434	SRX9189413	NIOZ66.65	SRR12710553	https://www.ncbi.nlm.nih.gov/Traces/sra/?run=SRR12710553
PRJNA526242	SAMN11091435	SRX9189414	NIOZ66.66	SRR12710552	https://www.ncbi.nlm.nih.gov/Traces/sra/?run=SRR12710552
PRJNA526242	SAMN11091436	SRX9189415	NIOZ66.67	SRR12710551	https://www.ncbi.nlm.nih.gov/Traces/sra/?run=SRR12710551
PRJNA526242	SAMN11091437	SRX9189416	NIOZ66.68	SRR12710550	https://www.ncbi.nlm.nih.gov/Traces/sra/?run=SRR12710550
PRJNA526242	SAMN11091438	SRX9189417	NIOZ66.69	SRR12710549	https://www.ncbi.nlm.nih.gov/Traces/sra/?run=SRR12710549
PRJNA526242	SAMN11091439	SRX9189418	NIOZ66.70	SRR12710548	https://www.ncbi.nlm.nih.gov/Traces/sra/?run=SRR12710548
PRJNA526242	SAMN11091440	SRX9189420	NIOZ66.71	SRR12710546	https://www.ncbi.nlm.nih.gov/Traces/sra/?run=SRR12710546
PRJNA526242	SAMN11091441	SRX9189421	NIOZ66.72	SRR12710545	https://www.ncbi.nlm.nih.gov/Traces/sra/?run=SRR12710545
PRJNA526242	SAMN11091442	SRX9189422	NIOZ66.73	SRR12710544	https://www.ncbi.nlm.nih.gov/Traces/sra/?run=SRR12710544
PRJNA526242	SAMN11091443	SRX9189423	NIOZ66.74	SRR12710543	https://www.ncbi.nlm.nih.gov/Traces/sra/?run=SRR12710543
PRJNA526242	SAMN11091444	SRX9189424	NIOZ66.75	SRR12710542	https://www.ncbi.nlm.nih.gov/Traces/sra/?run=SRR12710542
PRJNA526242	SAMN11091445	SRX9189425	NIOZ66.76	SRR12710541	https://www.ncbi.nlm.nih.gov/Traces/sra/?run=SRR12710541
PRJNA526242	SAMN11091446	SRX9189426	NIOZ66.77	SRR12710540	https://www.ncbi.nlm.nih.gov/Traces/sra/?run=SRR12710540
PRJNA526242	SAMN11091447	SRX9189427	NIOZ66.78	SRR12710539	https://www.ncbi.nlm.nih.gov/Traces/sra/?run=SRR12710539
PRJNA526242	SAMN11091448	SRX9189428	NIOZ66.79	SRR12710538	https://www.ncbi.nlm.nih.gov/Traces/sra/?run=SRR12710538
PRJNA526242	SAMN11091449	SRX9189429	NIOZ66.80	SRR12710537	https://www.ncbi.nlm.nih.gov/Traces/sra/?run=SRR12710537
PRJNA526242	SAMN11091450	SRX9189431	NIOZ66.81	SRR12710535	https://www.ncbi.nlm.nih.gov/Traces/sra/?run=SRR12710535
PRJNA526242	SAMN11091451	SRX9189432	NIOZ66.82	SRR12710534	https://www.ncbi.nlm.nih.gov/Traces/sra/?run=SRR12710534
PRJNA526242	SAMN11091452	SRX9189433	NIOZ66.83	SRR12710533	https://www.ncbi.nlm.nih.gov/Traces/sra/?run=SRR12710533
PRJNA526242	SAMN11091453	SRX9189434	NIOZ66.84	SRR12710532	https://www.ncbi.nlm.nih.gov/Traces/sra/?run=SRR12710532
PRJNA526242	SAMN11091454	SRX9189435	NIOZ66.85	SRR12710531	https://www.ncbi.nlm.nih.gov/Traces/sra/?run=SRR12710531
PRJNA526242	SAMN11091455	SRX9189436	NIOZ66.86	SRR12710530	https://www.ncbi.nlm.nih.gov/Traces/sra/?run=SRR12710530
PRJNA526242	SAMN11091456	SRX9189437	NIOZ66.87	SRR12710529	https://www.ncbi.nlm.nih.gov/Traces/sra/?run=SRR12710529
PRJNA526242	SAMN11091457	SRX9189438	NIOZ66.88	SRR12710528	https://www.ncbi.nlm.nih.gov/Traces/sra/?run=SRR12710528
PRJNA526242	SAMN11091458	SRX9189439	NIOZ66.89	SRR12710527	https://www.ncbi.nlm.nih.gov/Traces/sra/?run=SRR12710527
PRJNA526242	SAMN11091459	SRX9189440	NIOZ66.90	SRR12710526	https://www.ncbi.nlm.nih.gov/Traces/sra/?run=SRR12710526
PRJNA526242	SAMN11091460	SRX9189442	NIOZ66.91	SRR12710524	https://www.ncbi.nlm.nih.gov/Traces/sra/?run=SRR12710524
PRJNA526242	SAMN11091461	SRX9189443	NIOZ66.92	SRR12710523	https://www.ncbi.nlm.nih.gov/Traces/sra/?run=SRR12710523
PRJNA526242	SAMN11091462	SRX9189444	NIOZ66.93	SRR12710522	https://www.ncbi.nlm.nih.gov/Traces/sra/?run=SRR12710522
PRJNA526242	SAMN11091463	SRX9189445	NIOZ66.94	SRR12710521	https://www.ncbi.nlm.nih.gov/Traces/sra/?run=SRR12710521
PRJNA526242	SAMN11091464	SRX9189446	NIOZ66.95	SRR12710520	https://www.ncbi.nlm.nih.gov/Traces/sra/?run=SRR12710520
PRJNA526242	SAMN11091465	SRX9189447	NIOZ66.96	SRR12710519	https://www.ncbi.nlm.nih.gov/Traces/sra/?run=SRR12710519
PRJNA526242	SAMN11091466	SRX9189448	NIOZ66.97	SRR12710518	https://www.ncbi.nlm.nih.gov/Traces/sra/?run=SRR12710518
PRJNA526242	SAMN11091467	SRX9189449	NIOZ66.98	SRR12710517	https://www.ncbi.nlm.nih.gov/Traces/sra/?run=SRR12710517
PRJNA526242	SAMN11091468	SRX9189450	NIOZ66.99	SRR12710516	https://www.ncbi.nlm.nih.gov/Traces/sra/?run=SRR12710516
PRJNA526242	SAMN11091469	SRX9189451	NIOZ66.100	SRR12710515	https://www.ncbi.nlm.nih.gov/Traces/sra/?run=SRR12710515
PRJNA526242	SAMN11091470	SRX9189455	NIOZ66.101	SRR12710511	https://www.ncbi.nlm.nih.gov/Traces/sra/?run=SRR12710511
PRJNA526242	SAMN11091471	SRX9189456	NIOZ66.102	SRR12710510	https://www.ncbi.nlm.nih.gov/Traces/sra/?run=SRR12710510
PRJNA526242	SAMN11091472	SRX9189457	NIOZ66.103	SRR12710509	https://www.ncbi.nlm.nih.gov/Traces/sra/?run=SRR12710509
PRJNA526242	SAMN11091473	SRX9189458	NIOZ66.104	SRR12710508	https://www.ncbi.nlm.nih.gov/Traces/sra/?run=SRR12710508
PRJNA526242	SAMN11091474	SRX9189459	NIOZ66.105	SRR12710507	https://www.ncbi.nlm.nih.gov/Traces/sra/?run=SRR12710507
PRJNA526242	SAMN11091475	SRX9189460	NIOZ66.106	SRR12710506	https://www.ncbi.nlm.nih.gov/Traces/sra/?run=SRR12710506
PRJNA526242	SAMN11091476	SRX9189461	NIOZ66.107	SRR12710505	https://www.ncbi.nlm.nih.gov/Traces/sra/?run=SRR12710505
PRJNA526242	SAMN11091477	SRX9189462	NIOZ66.108	SRR12710504	https://www.ncbi.nlm.nih.gov/Traces/sra/?run=SRR12710504
PRJNA526242	SAMN11091478	SRX9189463	NIOZ66.109	SRR12710503	https://www.ncbi.nlm.nih.gov/Traces/sra/?run=SRR12710503
PRJNA526242	SAMN11091479	SRX9189464	NIOZ66.110	SRR12710502	https://www.ncbi.nlm.nih.gov/Traces/sra/?run=SRR12710502
PRJNA526242	SAMN11091480	SRX9189466	NIOZ66.111	SRR12710500	https://www.ncbi.nlm.nih.gov/Traces/sra/?run=SRR12710500
